# Supplementary material for: Accelerated Loss of TCR Repertoire Diversity in Common Variable Immunodeficiency
Source: J Immunol. 2016 Aug 1;197(5):1642–9. doi: 10.4049/jimmunol.1600526 (PMC4991247; doi:10.4049/jimmunol.1600526)
Supplement: Data Supplement [file JI_1600526.zip]

Archive with 2 entries (2 files):
- JI_1600526_Supplemental_Material_1.pdf
- manifest.xml
